# Supplementary material for: Engagement of private health care facilities in TB management in Lusaka district of Zambia: lessons learned and achievements
Source: BMC Public Health. 2024 Mar 14;24:811. doi: 10.1186/s12889-024-18285-4 (PMC10941462; doi:10.1186/s12889-024-18285-4)
Supplement: Supplementary file 2 — Supplementary Material 2 [file 12889_2024_18285_MOESM2_ESM.xls]

## Sheet: Sheet1
Period	Total Notification	Private Sector Notification	% Contribution	Treatment success	% Treatment success
Apr-Jun '20	1680	43	0.0255952	37	0.860465
Jul-Sep '20	2350	54	0.0229787	40	0.740741
Oct - Dec '20	2796	124	0.0443491	116	0.935484
Jan - Mar '21	2909	67	0.023032	42	0.626866
Apr-Jun '21	2829	89	0.0314599	69	0.775281
Jul-Sep '21	2849	111	0.038961	96	0.864865
Oct - Dec '21	3269	105	0.0321199	91	0.866667
Jan - Mar '22	2756	149	0.0540639	81	0.543624
Apr-Jun '22	2806	117	0.0416964	91	0.777778
Jul-Sep '22	3345	204	0.0609865	149	0.730392
Oct - Dec '22	3204	129	0.0402622	107	0.829457
Jan - Mar '23	2741	150	0.0547246
Apr-Jun '23	2694	160	0.0593912
Jul-Sep '23	2832	217	0.0766243
Oct - Nov '23	2040	150	0.0735294
